# Supplementary material for: Value-Added Utilization of Citrus Peels in Improving Functional Properties and Probiotic Viability of Acidophilus-bifidus-thermophilus (ABT)-Type Synbiotic Yoghurt during Cold Storage
Source: Foods. 2022 Sep 2;11(17):2677. doi: 10.3390/foods11172677 (PMC9455927; doi:10.3390/foods11172677)
Supplement: Supplementary file 1 [file foods-11-02677-s001.zip]

Archive with 1 entries (1 files):
- foods-1837184-supplementary.pdf
